# Supplementary material for: Phytochemistry and Biological Studies of Endemic Hawaiian Plants
Source: Int J Mol Sci. 2023 Nov 14;24(22):16323. doi: 10.3390/ijms242216323 (PMC10670932; doi:10.3390/ijms242216323)
Supplement: Supplementary file 1 [file ijms-24-16323-s001.zip]

Archive with 1 entries (1 files):
- ijms-2693899-supplementary.pdf
